# Supplementary material for: In vivo corneal confocal microscopy and optical coherence tomography on eyes of participants with type 2 diabetes mellitus and obese participants without diabetes
Source: Graefes Arch Clin Exp Ophthalmol. 2021 Jul 20;259(11):3339–50. doi: 10.1007/s00417-021-05251-8 (PMC8523500; doi:10.1007/s00417-021-05251-8)
Supplement: Supplementary file 1 — (XLSX 36 kb) [file 417_2021_5251_MOESM1_ESM.xlsx]

## Sheet: data
Noémi Tóth, David M. Silver, Szabolcs Balla, Miklós Káplár, Adrienne Csutak
DATA		id	T2DM - Obese		Gender	Age		BMI	HbA1c	HbA1c	Glucose	Cholesterol	Triglyceride	HDL	LDL		IOP	Schirmer Test	BUT	CCM Epithelial Density	CCM Keratocyte Density	CCM Endothelial Density	CN Fiber Density	CN Branch Density	CN Fiber Length	CN Total Branch Density	CN Fiber Area	CN Fiber Width	CN Fractal Dimension	Central Retinal Thickness	Choroidal Layer Thickness	RNFL Global Thickness	RNFL Temporal Superior	RNFL Temporal	RNFL Temporal Inferior	RNFL Nasal Superior	RNFL Nasal	RNFL Nasal Inferior	Foveal Volume 6 mm
		id	1=T2DM 2=Obes		1=Man 2=Woman	years		kg/m2	mmol/mol	%	mmol/L	mmol/L	mmol/L	mmol/L	mmol/L		mmHg	mm/5 min	sec	number/mm2	number/mm2	number/mm2	fibers/mm2	fibers/mm2	mm/mm2	branch points/mm2	mm2/mm2	mm/mm2		µm	µm	µm	µm	µm	µm	µm	µm	µm	mm3
		D-001	1		1	52		29.76	44	6.2	8.9	5.2	1.2	1.7	3.2		20	13	5	6766	410.5	3189	7.812	5.4684	7.68121	17.1864	0.003675	0.0216625	1.37779	282	265	89	102	46	135	94	89	111	7.95
		D-002	1		1	50		37.72	85	9.9	12.9	2.8	3.7	0.6	1.2		15	2	6	4029	484.5	2605.3	10.1556	12.4992	9.00769	31.248	0.0055	0.0215625	1.42409	271		92	134	69	154	87	68	92	8.43
		D-003	1		1	47		38.06	54	7.1	6.1	5.4	2.2	1.3	3.8		15	8	18	5391	357	3069	15.624	9.8208	9.96713	14.7312	0.00416429	0.0208643	1.42824	275	248	105	139	61	152	117	101	106	8.89
		D-007	1		1	49		35.34	52	6.9	7.9	5.5	0.9	1.4	3.9		16	11	7	7812	272	3502	7.1424	7.1424	8.55629	18.7488	0.0048	0.0228143	1.38876	263	203	99	147	72	148	118	68	96	8.33
		D-014	1		1	59		26.56	40	5.8	5.9	4.1	1.7	1.2	2.4		15	4	5	6948	270	1943	8.3328	4.1664	4.2924	12.4992	0.00196667	0.0253	1.3069	267		107	140	58	136	131	90	149	9.19
		D-019	1		2	63		35.16	84	9.8	12.6	4.8	7.3	0.8	2		15	4	4	5640	202		16.1448	20.832	11.1498	33.3312	0.00535833	0.0219167	1.47232	294	291	89	115	65	123	97	69	105	8.39
		D-020	1		1	48		28.09	62	7.8	11.4	4	0.8	1.1	2.9		14		9	5320.33	283.16	3960.66	6.2496	2.6784	8.43726	13.392	0.0047	0.0229429	1.42376	286	165	88	127	64	139	100	58	91	8.07
		D-023	1		1	44		30.79	65	8.1	5.7	5.1	0.9	1.2	3.7		20	18	3	5689.6	260.9	2848.3	4.1664		5.88417	3.1248	0.0028	0.0220833	1.32232	281		115	149	70	158	152	85	149	9.13
		D-024	1		1	44		35.01	55	7.2	9.1	3.9	1.1	1.5	2.1		17	5	2	5700.66	261.33	4333.66	12.4992	31.248	11.2469	51.7824	0.00707143	0.0251143	1.44971	300	345	94	147	68	120	112	68	99	8.81
		D-029	1		1	33		29.35	64	8	10.8	3.4	4.2	0.7	1.6		18		1	6332.66	367	3225	8.74944	8.74944	10.3981	36.2477	0.00654	0.02442	1.45628	302	239	88	130	54	117	122	55	117	8.88
		D-032	1		1	58		28.33	49	6.6	6.5	4.2	1.2	1.5	2.4		16		3	5796.33		2910	11.2493	8.74944	11.3844	29.9981	0.00646	0.02425	1.46144	275	198	80	117	57	123	79	59	87	7.78
		D-046	1		1	47		29.37	65	8.1	10.7	5.4	2.7	1.4	3.1		17		4	6426.6	326	3126.6	9.3744	6.2496	11.4943	24.9984	0.0064	0.0242417	1.45403	254	231	121	169	96	186	100	99	126	9.27
		D-047	1		2	40		28.16	40	5.8	6.4	5.6	1.7	1.4	4		14	36	10	7856.33	650	5551	19.3738	9.99936	12.1845	24.3734	0.00533	0.02322	1.45995	287	227	114	134	63	129	143	107	163	8.95
		D-054	1		1	51		37.65	100	11.3	9.3	5.3	2.3	1.1	3.9		21	3	3	5636.67	665	2745	16.4762	13.6355	11.4775	28.4073	0.00517273	0.0217545	1.43821	260	239	94	119	61	145	126	74	89	8.66
		D-055	1		2	54		31.91	44	6.2	6.1	4	1.2	1.4	2.2		18	1	1	5718	520.167	2677.33	22.2208	22.2208	11.8052	29.1648	0.00383333	0.0213444	1.45438	251	281	89	122	57	123	114	76	81	8.22
		D-039	1		1	56		31.13	45	6.3	6.3	4.5	0.4	1.4	3.1		15	4	13	7137.33	354.333	3106.67			6.25193	10.416	0.0049	0.0235	1.4232	283	246	75	99	46	94	85	57	117	8.24
		D-035	1		1	56		31.46	75	9	8.6	4	1.5	1.5	2.2		20	3	8	6836.67	284.833				1.41923	4.1664	0.0013	0.0266333	1.19897	260	227	101	149	79	158	114	63	104	8.6
		D-004	1		1	56		32.41	69	8.5	12	7.1	17.9				21	1	14	7646.33	340.16	2749.66	16.249	28.7482	14.8276	44.9971	0.00824	0.02366	1.4878	281		103	154	70	147	87	90	111	8.68
		D-006	1		1	49		35.99	52	6.9	7.2	4.5	1	1.5	2.9		16	24	4	7061	394.5	2808	12.4992	8.74944	12.2105	18.7488	0.00458	0.0227	1.45718	277		98	139	58	140	124	76	110	8.55
		D-008	1		1	53		24.73	51	6.8	8.8	5.4	1.1	1.4	3.7		20		2	6378.66	333	3076.33	9.3744	10.9368	10.2544	32.8104	0.007675	0.025225	1.45613	246	166	108	141	64	133	151	77	153	8.12
		D-009	1		2	40		47.27	67	8.3	10.4	7.5	1.9	1.4	5.9		18	2	13	6754	387	2805	16.4052	14.8428	9.75636	21.8736	0.0044375	0.0211875	1.42744	285		98	148	71	147	82	88	87	8.45
		D-011	1		1	43		37.04	46	6.4	6	4.5	2.1	1	3.1		23	9	8	7048	597	2805	11.16	8.928	10.3754	35.712	0.00583571	0.0228714	1.43569	269	227	94	134	57	141	118	82	81	8.58
		D-012	1		1	55		40.47	58	7.5	15.1	5.2	10	0.8	1.1		20	9	8	5695	415.5	3885.11	22.32	9.8208	12.1229	22.32	0.00432857	0.0206571	1.45327	278		108	173	77	134	101	87	131	8.96
		D-015	1		2	45		24.61	46	6.4	5.1	4.9	1.4	2	2.5		14	6	2	6824	347.5	3281	17.0444	23.294	14.02	47.1561	0.00703636	0.0237273	1.48696	287	224	118	123	70	141	132	118	170	9.05
		D-016	1		2	44		28.23	55	7.2	5.9	5.8	5.2	0.9	3.2		16	33	10	7477.33	359.333	3824	23.9568	22.9152	14.1206	33.3312	0.0048	0.0193167	1.48837	283	305	106	172	73	148	124	72	112	8.67
		D-017	1		2	49		33.65	52	6.9	8.3	4.6	2.1	1.3	2.9		16	12	3	5666.3	400.83	2604.4	14.2036	22.1577	11.0206	42.6109	0.00576364	0.0234545	1.43861	288		118	173	81	200	119	78	130	8.65
		D-022	1		1	51		29.59	54	7.1	7.7	5.3	1.5	1.1	3.7		16	25	9	7200.33	311.5	3391.66	14.5824	16.6656	12.8967	28.1232	0.00635	0.02155	1.4645	278	269	102	151	78	144	130	74	87	8.51
		D-025	1		2	60		47.02	41	5.9	5.8	6	1.4	1.3	4.4		17	2	5	6500.33	293.83	3444	26.2483	21.2486	14.6701	31.248	0.00492	0.02248	1.50232	272	307	105	140	58	137	111	110	114	8.22
		D-027	1		1	61		26.85	54	7.1	9.3	5	1	1.3	3.4		20	1	3	6859.66	368.33	3417.33	12.4992	12.4992	9.22985	19.53	0.003375	0.0220125	1.42014	460	248	96	136	66	133	112	70	115	9.1
		D-028	1		1	33		37.55	63	7.9	8.1	5.9	4	0.8	3.6		17	3	2	6683.66	295.66	3010.33	12.4992	6.2496	9.61125	18.7488	0.0047	0.0215667	1.45563	287		83	112	63	109	93	63	97	8.26
		D-030	1		2	54		32.85	66	8.2	7.8	4.6	1.2	1	3.3		20	13	4	7325.66	496.5	2541	18.7488	15.2768	12.3318	35.4144	0.00583333	0.0236111	1.4606	282	220	86	125	62	130	86	57	106	8.23
		D-031	1		2	50		27.06	58	7.5	8.4	4.6	1.7	1.1	3.3		18		2	6473.33	443.83	2889.33	17.7072	12.4992	11.5024	39.5808	0.00561667	0.0228333	1.4463	266		103	139	67	172	98	75	134	8.57
		D-033	1		2	58		31.91	37	5.5	5.6	3.9	0.4	2	1.9		15	4	10	6901.66	301.66	4690.66	19.6416	31.248	13	44.64	0.00595714	0.0207857	1.47856	293	295	106	141	84	162	131	88	73	9.2
		D-034	1		2	55		31.62	77	9.2	15.8	5	1.4	1.2	3.5		13	2	11	5463.6	415	2956.6	6.2496	7.812	4.32115	10.9368	0.0025	0.021675	1.31632	250		108	138	62	164	106	97	139	8.84
		D-037	1		1	60		28.41	45	6.3	8.7	5	1.7	1.3	3.4		17	32	12	6960	460.33	3862	3.74976	3.74976	7.26475	11.8742	0.00473	0.02272	1.39699	293	326	75	111	54	100	85	61	76	8.03
		D-038	1		2	59		35.25	56	7.3	8.5	5	3.3	1	3.4		18	5	9	8083	483.5	2880.66	16.249	21.2486	12.2731	42.4973	0.0065	0.02058	1.45722	241	205	99	147	71	146	96	75	112	8.6
		D-040	1		2	56		37.34	64	8	8.1	4.6	5.4	0.9	2.6		17	24	7	7216.33	657.5	5391.67	2.49984	3.74976	5.19514	14.999	0.00416	0.02772	1.35378	286	216	109	150	64	162	120	86	140	8.58
		D-041	1		1	40		35.75	55	7.2	7.2	3.8	0.9	0.9	2.8		13	35	12	7340	463.16	2571.66	6.87456	3.74976	8.29726	11.8742	0.00438	0.02358	1.42311	264		107	141	67	155	138	76	136	8.47
		D-043	1		1	43		33.21	69	8.5	13	7.7	5.9	1	4.4		13	26	7	7930	354.167	4921.33	6.2496	5.3568	8.74414	19.6416	0.00484286	0.0249286	1.41666	264		86	122	74	129	93	52	96	8.54
		D-048	1		2	40		39.56	69	8.5	10.9	5.2	3.3	1.4	3.1		12	7	8	7288.33	343.6	4252.6	4.6872	9.3744	6.24818	14.0616	0.00345	0.022625	1.3537	257	288	105	150	76	154	109	75	119	8.69
		D-051	1		2	52		31.2	57	7.4	7.1	4.2	0.7	1.7	2.4		14	3	2	5436.5	383.8	2761	4.464	3.5712	5.08727	9.8208	0.00298571	0.0234571	1.38257	240	250	110	168	67	150	150	81	114	8.22
		D-052	1		2	56		53.41	33	5.2	5.7	6	2.2	1.2	4.1		19	3	10	6853.3	446.6	2458.6	5.62464	5.62464	6.90537	22.4986	0.0045	0.02289	1.38971	316		103	129	82	162	101	80	107	9.29
		D-053	1		2	52		33.2	39	5.7	4.9	5.4	1.5	1.4	3.7		18	13	13	5965	349.6	3289.3	7.1424	3.5712	9.70394	15.1776	0.00604286	0.0214143	1.45253	279	234	108	176	81	126	103	73	154	8.87
		D-050	1		1	44		40.32									17	10	5	6707	253	2617	1.5624		4.1177	10.9368	0.002425	0.0245	1.3233	274	305	116	169	89	169	142	80	111	9.23
		O-001	2		2	61		35.64	37	5.5	5.4	4.5	1.3	1.3	2.9		16	8	7	6921.33	216	3645	13.7491	14.999	12.4293	43.1222	0.00867	0.02353	1.48951	303	215	85	105	48	130	82	74	117	8.31
		O-003	2		2	56		33.46	39	5.7	5.7	8	1	1.8	6		12	6	3	7113.3	399	3945	22.9152	29.1648	18.125	63.0168	0.010175	0.0219083	1.49338	302	248	111	161	75	138	166	77	118	8.8
		O-004	2		2	48		45.36	36	5.4	5.1	5.4	1.2	1.4	3.6		13	10	2	6724.3	453.3	3760	29.5436	69.3137	20.0059	104.539	0.0114273	0.0214182	1.51839	295	208	109	164	74	144	141	81	113	8.75
		O-005	2		2	67		35.69	36	5.4	6.9	8.7	2.4	1.8	6.7		19		1	6518.66	539	4424.33	8.928	8.928	11.5928	27.6768	0.0061	0.0225429	1.45287	270	201	103	120	59	153	143	78	130	8.63
		O-006	2		2	48		37.1	39	5.7	5.3	6	2.8	1.7	3.6		19	3	2	6393.33	535.66	3885.66	21.8736	22.9152	14.2682	38.5392	0.00651667	0.0219667	1.48097	277		104	135	71	144	122	74	138	8.67
		O-007	2		2	64		32.14	45	6.3	6.8	5.4	1.4	1.6	3.4		14	1		6620.33	311.99	4338.33	4.99968	3.74976	6.30969	12.4992	0.00293	0.02262	1.34914	280		76	105	57	122	56	73	68	8.06
		O-008	2		1	65		33.25	39	5.7	5.8	4.8	2.2	0.9	3.3		19	3	2	6693	449		11.9784	11.9784	7.97337	21.8736	0.00423333	0.021725	1.41052	276	248	101	150	61	145	97	91	112	8.2
		O-009	2		2	64		36.13	33	5.2	5.3	5	1.3	1.6	3.1		13	2	5	6261	418.5	3057.66	18.7488	38.7475	13.2092	51.2467	0.0054	0.01992	1.48844	261		94	112	79	164	101	54	107	8.43
		O-010	2		2	34		41.87	34	5.3	5.6	4.1	1.2	1.3	2.8		12	11	10	6923.6	318.33	2760.66	18.7488	33.3312	11.9607	47.2192	0.00585556	0.0214556	1.46811	266		99	145	71	121	117	72	125	8.65
		O-011	2		2	67		31.99	38	5.6	5.8	7.1	2.7	1.3	5.4		20	19	12	5987.67	455	2461	15.2768	13.888	10.1378	22.9152	0.00442222	0.0237556	1.45784	270		103	149	69	117	143	77	125	8.66
		O-014	2		2	44		33.66	44	6.2	5.5	5.2	1.5	1.4	3.4		18	3	2	6003.66	329.66	3872.66	12.4992	13.7491	9.74316	16.249	0.00452	0.02192	1.42506	291		120	183	78	169	117	96	145	8.65
		O-016	2		2	34		33.3	31	5	4.8	4.9	1.2	1.3	3.5		19		3	6166.66	459.83		6.2496	4.37472	8.17813	16.249	0.00509	0.02622	1.42995	305		84	102	48	127	96	74	106	8.34
		O-017	2		1	48		35.66	39	5.7	5.8	6.2	2.6	1.2	4.3		20	1	10	6731.33	331.5	2750	22.114	28.8443	14.8257	45.1894	0.00731539	0.0231923	1.48167	283	243	132	161	78	162	149	133	161	8.42
		O-018	2		2	64		35.69	31	5	5.7	6.1	0.9	1.9	4.3		12	6	5		305.33	3422.3	8.5932	3.906	8.68136	14.8428	0.004025	0.0232125	1.39369	268	260	100	139	73	148	109	71	116	8.64
		O-019	2		2	56		35.43	38	5.6	5.3	6.2	1.3	1.5	4.4		20	4	5	6961	312.16	2926.6	14.2848	13.392	9.80903	25.8912	0.00488571	0.0227714	1.42606	267	267	101	142	69	123	103	85	134	8.6
		O-020	2		1	60		32.14	34	5.3	5.3	4.8	1.7	1	3.4		15	11	8	7057	471.83	3822	13.888	14.5824	9.9505	24.9984	0.00512222	0.0215444	1.43498	303	170	106	134	60	141	117	107	119	8.93
		O-021	2		2	51		38.57	38	5.6	4.9	9.5	1.5	2	7.4		21	15	5	5824	451	2851	11.4576	13.5408	9.44794	18.7488	0.00414167	0.0220083	1.42467	288		105	134	64	147	130	86	126	8.59
		O-022	2		2	52		40.4	39	5.7	5.6	5.6	1.3	1.5	3.9		8	8	2	5550.3	483.35	3139.7	7.49952	7.49952	6.87608	19.9987	0.00354	0.02082	1.38168	237	283	109	120	51	156	127	99	167	7.91
		O-023	2		1	60		35.49	38	5.6	5	5.1	2.5	1.1	3.6		20	8	21	5367.3	352	2738	4.1664	1.0416	8.18228	27.0816	0.00521667	0.0245	1.40687	322		101	121	51	129	158	75	147	8.9
		O-024	2		2	59		33.3	41	5.9	5.5	5.5	1.8	1.5	3.7		13	18	5	5446.7	400.5	2950.3	5.4684	5.4684	10.2642	25.7796	0.006575	0.0215375	1.44611	235	220	101	150	60	125	126	80	126	8.05
		O-025	2		1	52		36.78	41	5.9	6.3	4.9	2.6	0.9	3.4		20	5	10	7289.3	439	3274.2	7.95404	4.54516	11.4799	31.248	0.00646364	0.0229636	1.435	271	255	100	118	61	146	113	80	142	8.35
		O-027	2		2	41		36.49	33	5.2	4.9	5.9	2.3	1.1	4.5		18	3	13	6261.6	404.16	3473.6	10.5762	6.2496	9.65212	22.114	0.00545385	0.0225	1.4304	273		105	118	58	137	128	93	156	8.35
		O-028	2		1	61		40.35	39	5.7	6	5	1.4	1.3	3.4		10	12	8	5874.33	259.16	4828.66	13.0673	18.7488	12.5179	39.7702	0.00650909	0.0227455	1.471	240	257	94	141	75	137	119	61	84	8.23
		O-029	2		1	32		31.02	31	5	5	4.4	0.8	1	3.3		10	10	10	5899	352.66	2983.33	17.1864	21.8736	13.9416	48.4344	0.00805	0.02255	1.48353	239		100	167	78	147	110	66	85	8.18
		O-031	2		2	44		40.35	34	5.3	4.8	6	1.1	1.6	4.3		19		17	8101	512.333	5044.33	28.4704	37.4976	18.6922	60.4128	0.00845556	0.0218333	1.51462	256		105	157	68	135	114	92	117	9
		O-033	2		1	63		50.12	34	5.3	5.2	5.2	1.4	1.4	3.5		8		7	4623	625	3235	4.8608	5.5552	9.14106	27.0816	0.00526667	0.0218667	1.40507	279	224	115	162	75	156	130	83	156	8.89
		O-034	2		1	60		33.84	36	5.4	5.4	5.9	1.9	1.5	4.2		10	4	10	8274.33	558	3712.67	11.2493	13.7491	9.80826	17.4989	0.00434	0.02052	1.42366	279		112	175	79	165	100	79	135	8.93
		O-035	2		1	55		39.15	39	5.7	5.9	3.8	1.8	1	2.4		11	12	21	6387.33	402.667	4575	21.5895	43.1791	16.7265	69.8819	0.00792727	0.0205545	1.50103	225		99	150	74	165	128	44	114	8.31
		O-037	2		1	43		52.59	39	5.7	4.7	3.2	1.1	0.9	2		16	15	18	7132	641.167	3927.67	10.9368	17.9676	13.8073	35.154	0.007275	0.02295	1.47955	227		100	160	67	148	125	57	115	8.22
		O-038	2		1	49		42.45	33	5.2	5.4	6.5	3.2	1.4	4.6		13	30	13	7853.6	402.5	2878.6	10.416	20.832	9.8966	29.1648	0.00526667	0.0236333	1.44067	265	180	122	190	72	170	142	95	139	8.84
		O-039	2		2	45		50.52	34	5.3	4.7	4.4	0.8	1.9	2.3		16	10	14	7021.3	686.16	4538.6	4.8608	4.8608	7.30373	11.8048	0.00378889	0.0220333	1.3891	280	208	106	143	68	137	130	86	128	8.7
		O-040	2		2	44		47.4	37	5.5	6.6	6	1.2	1.7	4.4		14	20	12	6935.67	484.667	3831	10.7136	15.624	12.1648	43.3008	0.00795	0.0228786	1.46382	269	267	118	173	71	154	190	73	139	9.12
		O-041	2		2	46		44.62	36	5.4	5.5	5.8	0.7	1.7	4.1		15	5	8	6654.33	618.167	3874.67	22.4986	44.9971	14.0686	63.7459	0.0073	0.02087	1.49671	277	255	115	170	74	161	132	96	113	8.81
		O-042	2		1	40		54.5	40	5.8	4.8	5.4	2	1.1	3.8		15	2	15	6555.3	326.9	2171	11.4576	23.9568	12.1111	53.1216	0.00774167	0.0235667	1.4652	283	265	113	160	77	162	121	93	121	8.56
		O-044	2		2	65		32.03	44	6.2	5	7.2	1.4	2	5.1		18		7	8600	656	4146	9.3744	4.99968	7.50953	18.7488	0.00431	0.02156	1.40982	240	135	105	133	81	183	120	69	106	8.21
		O-888	2		2	47		39.26	30	4.9	5.1	4.8	1.7	1.4	3.1		16	4	11	7460.67	584.333	3994	7.812	8.3328	7.90233	20.3112	0.00488333	0.02275	1.39723	245		102	151	86	119	123	69	109	8.25
		O-002	2		1	44		38.13	43	6.1	6.1	4.6	3.5	0.8	2.7		11	11	11	6620.33	325.66	2789	2.49984		8.18854	24.9984	0.00556	0.02324	1.38486	310	210	103	123	61	117	150	99	112	8.48
		O-030	2		1	56		36.33	34	5.3	5.3	4.6	1.2	1.1	3.4		18	15	2	8911	441.3	2761.6								263		113	171	80	155	132	81	125	8.89
		O-032	2		1	60		44.41	36	5.4	6	5.1	2.3	1.1	3.3		15	26	11	7869.33	520.333	4326								290	184	102	147	75	140	103	82	107	9.1
